# Supplementary material for: A Genome-Wide Association Study of Anti-Müllerian Hormone (AMH) Levels in Samoan Women
Source: Genes (Basel). 2025 Jun 30;16(7):793. doi: 10.3390/genes16070793 (PMC12294779; doi:10.3390/genes16070793)
Supplement: Supplementary file 1 [file genes-16-00793-s001.zip]

Archive with 1 entries (1 files):
- genes-3733199-supplementary.pdf
